# Supplementary material for: Risk factors for tooth loss in adults: A population-based prospective cohort study
Source: PLoS One. 2019 Jul 22;14(7):e0219240. doi: 10.1371/journal.pone.0219240 (PMC6645523; doi:10.1371/journal.pone.0219240)
Supplement: S1 File — (XLSX) [file pone.0219240.s001.xlsx]

## Sheet: export2
IDENTIFIC	PLACA	C	P	O	CPO	SEXO	IDADE	FUMA	OHIP_PREV	IDADE_2	MISS_DIC	DECAYED_DIC	QUALIFE_DIC	HLiteracy	SES	ses_tri	HEAL_LIT_DIC	ESTCIVIL_DIC	rendafam_tri	escolar_tri	rendafam_tres	esco_dic	fio_dic	odontofreq_dic	odontotip_tri	odnmot_tri	avalia_dic	qualife_tri	socialclass_dic	cariados_L	cariadosrest_L	rest_L	perdOR_L	higidos_L	C_L	perdicarie_L	P_L	CPO_L	INC_perda	inc_perda_dic	L_escolar_tri	Lidade_dic	HLS_dic	Lestcivil_dic	L_OHIPprev_dic	estadocivil_dois	rest_dic	perido_dic	Lcal_dic
2	1	3	7	3	13	0	26	0	1	0	1	1	0	13	6	3	0	1	1	1	2	1	1	1	0		0	1	2	4	0	3	0	18	1	7	7	14	0	0	1	0	1	0	0	1	1	1	0
3	0	0	2	10	12	0	26	0	0	0	1	0	0	20	5	2	1	1	1	0	2	0	0	0	1	0	0	1	1	0	0	9	1	21	0	1	2	11	0	0	0	0	0	0	0	1	1	1	0
4	99	0	32	0	32	0	63	1	1	1	1	0	1	16	5	2	0	1	0	2	1	0	1	1	0	0	0	2	2	0	0	0	0	0	0	32	32	32	0	0	2	1	1	0	0	1	0	1	0
5	9	0	24	3	27	1	61	0	1	1	1	0	0	17	5	2	0	1	0	2	1	0	1	0	0		0	1	1	0	0	4	0	4	0	24	24	28	0	0	2	1	0	0	0	1	1	1	0
10	1	1	8	8	17	1	38	0	0	0	1	1	0	14	5	2	0	1	0	1	1	0	1	1	0	2	1	1	1	1	1	8	2	13	1	7	9	19	1	1	1	0	0	0	0	1	1	1	1
11	0	0	4	8	12	0	31	0	0	0	1	0	0	25	5	2	1	1	1	0	2	0	0	0	0	0	0	1	1	0	0	11	0	17	0	4	4	15	0	0	0	0	0	0	0	1	1	1	0
13	0	0	5	13	18	0	37	0	0	0	1	0	0	21	4	1	1	1	0	0	1	0	0	0	0	0	0	1	1	0	0	14	4	13	0	1	5	19	0	0	0	0	0	0	0	1	1	1	0
14	1	1	8	5	14	0	55	0	1	1	1	1	0	15	5	2	0	1	1	0	2	1	0	1	0	0	0	1	2	0	0	3	0	17	0	8	8	11	0	0	0	1	0	0	1	1	1	1	0
17	1	0	12	15	27	1	49	0	1	1	1	0	0	17	5	2	0	1	0	2	1	0	1	0	1	2	0	1	1	0	0	14	1	4	0	13	14	28	2	1	1	1	0	0	1	1	1	1	1
18	1	5	19	4	28	0	46	1	1	1	1	1	1	20	6	3	1	1	0	1	1	0	0	1	0	1	0	2	2	0	2	3	0	5	1	22	22	27	3	1	1	1	0	0	1	1	1	1	1
19	0	0	12	1	13	1	49	0	0	1	1	0	0	21	5	2	1	1	0	0	1	0	0	0	1	1	1	0	2	0	0	3	0	17	0	12	12	15	0	0	0	1	1	0	0	1	1	1	1
20	0	0	9	11	20	0	39	0	1	0	1	0	1	25	5	2	1	0	1	0	2	0	0	0	2	1	0	2	2	0	0	6	0	6	0	19	19	25	10	1	0	0	0	1	1	0	1	1	0
22	0	2	2	6	10	0	28	1	1	0	1	1	0	17	6	3	0	1	0	1	1	0	1	1	1	0	0	1	2	2	0	4	2	24	1	0	2	8	0	0	1	0	0	0	1	1	1	1	1
24	1	0	3	19	22	0	42	0	0	0	1	0	0	19	5	2	1	1	0	1	1	1	1	0	1	2	0	0	1	1	3	15	0	10	1	3	3	22	0	0	1	0	1	0	1	1	1	1	1
25	0	0	0	16	16	1	35	0	1	0	0	0	1	19	4	1	1	1	0	0	0	1	1	0	1	0	0	2	1	1	0	16	0	15	1	0	0	17	0	0	0	0	1	0	1	1	1	0	0
28	1	0	28	2	30	0	56	1	1	1	1	0	0	20	5	2	1	1	0	2	0	1	1	1	0	2		0	1	1	0	3	0	0	1	28	28	32	0	0	2	1	1	0	1	1	1	1	1
29	0	2	9	15	26	1	49	1	1	1	1	1	0	20	5	2	1	1	0	0	1	1	1	1	0	0	0	1	2	0	1	11	0	6	1	14	14	26	5	1	0	1	1	1	0	0	1	1	1
30	0	2	0	12	14	1	35	0	1	0	0	1	0	15	5	2	0	1	0	1	1	1	1	1	0	2	0	1	2	0	0	13	0	14	0	2	2	15	2	1	0	0	0	0	0	1	1	1	0
35	1	0	5	13	18	0	47	0	0	1	1	0	0	19	5	2	1	1	0	0	0	0	1	0	1	0	0	1	1	0	0	14	0	12	0	6	6	20	1	1	0	1	0	0	1	1	1	1	1
40	0	0	7	25	32	0	46	0	1	1	1	0	0	16	5	2	0	1	0	2	1	0	1	1	1	1	1	1	2	0	0	18	0	7	0	7	7	25	0	0	2	1	1	0	1	1	1	1	0
41	0	0	0	9	9	0	31	0	0	0	0	0	0	16	5	2	0	1	0	0	1	0	1	1	1	2	1	1	1	5	1	6	0	19	1	0	0	12	0	0	0	0	0	0	0	1	1	0	0
42	0	0	0	0	0	0	25	0	1	0	0	0	0	19	6	3	1	1	0	0	1	1	1	1	2		0	1	2	0	0	0	0	32	0	0	0	0	0	0	0	0	0	0	1	1	0	0	0
43	0	0	15	5	20	0	58	0	0	1	1	0	0	18	6	3	1	1	0	2	1	1	0	1	0	1	0	0	2	0	0	9	0	6	0	17	17	26	2	1	2	1		0	0	1	1	1	1
44	0	0	20	6	26	0	52	0	1	1	1	0	1	18	6	3	1	1	0	2	1	1	1	1	0	1	1	2	2	0	0	4	0	6	0	22	22	26	2	1	2	1	0	0	1	1	1	1	0
47	1	0	3	9	12	0	31	0	0	0	1	0	0	24	4	1	1	1	0	0	0	0	1	0	1	0	0	1	1	0	1	9	2	16	1	1	3	13	0	0	0	0	0	0	0	1	1	1	0
48	1	1	1	4	6	1	20	0	0	0	1	1	0	22	6	3	1	0		0		0	0	0	1	0	0	1	2	0	0	7	0	24	0	1	1	8	0	0	0	0	0	0	0	1	1	1	1
49	99	0	32	0	32	0	64	0	1	1	1	0	1	10	5	2	0	0	0	2	1	1	1	1	1	1	0	2	2	0	0	0	0	0	0	32	32	32	0	0	2	1	1	1	1	0	0	1	0
50	0	1	6	18	25	0	34	0	1	0	1	1	0	14	5	2	0	1	0	1	1	0	1	0	1	0	0	0	2	0	0	17	0	7	0	8	8	25	2	1	1	0	0	0	0	1	1	1	1
51	0	0	18	12	30	0	51	1	1	1	1	0	0	16	5	2	0	1	0	1	0	0	0	1	0	1	1	0	1	0	1	5	0	1	1	25	25	31	7	1	1	1	1	0	0	1	1	1	0
55	0	0	9	19	28	0	53	0	0	1	1	0	0	20	5	2	1	1	0	1	1	0	1	0	1	0	0	1	1	0	1	16	1	4	1	8	9	26	0	0	0	1	0	0	0	1	1	1	0
57	0	0	3	21	24	0	58	0	0	1	1	0	0	18	4	1	0	1	0	0	1	0	0	0	0	1	0	1	1	0	0	25	1	4	0	2	3	28	0	0	1	1	0	0	0	1	1	1	0
60	1	0	7	19	26	0	60	0	1	1	1	0	0	20	4	1	1	1	0	0	0	0	0	0	0	0	0	0	0	0	0	18	4	7	0	3	7	25	0	0	0	1	0	0	0	1	1	1	0
62	0	0	2	10	12	1	27	0	1	0	1	0	0	16	4	1	0	1	0	0	0	0	0	0	1	1	0	1	1	0	1	9	0	20	1	2	2	12	0	0	0	0	1	0	0	1	1	1	0
65	1	7	16	5	28	1	54	0	1	1	1	1	0	20	6	3	1	1	0	0	1	0	1	1	2	2	0	1	2	5	0	5	0	4	1	18	18	28	2	1	0	1	0	0	1	1	1	1	0
67	0	0	0	13	13	0	35	0	1	0	0	0	0	18	5	2	1	1	0	0	1	0	1	1	0	1	1	1	2	3	0	13	0	15	1	1	1	17	1	1	0	0	0	0	0	1	1	1	0
68	0	0	24	8	32	0	52	1	1	1	1	0	0	17	5	2	0	1	0	1	1	0	0	0	0	0	0	1	1	0	0	8	0	0	0	24	24	32	0	0	1	1	0	1	1	0	1	1	0
71	1	1	9	10	20	0	52	0	1	1	1	1	0	18	4	1	1	1	0	0	0	0	0	0	0	2	0	0	1	0	0	15	0	4	0	9	9	24	0	0	0	1	1	0	1	1	1	1	0
74	0	0	8	18	26	0	53	0	1	1	1	0	0	20	5	2	1	1	0	0	1	0	0	0	0	1	0	1	2	0	0	18	0	6	0	8	8	26	0	0	0	1	0	0	1	1	1	1	0
75	0	0	11	21	32	0	61	0	0	1	1	0	0	20	4	1	1	1	0	0	0	0	0	0	2	0	0	0	1	0	0	17	2	0	0	11	13	30	2	1	0	1	0	0	0	1	1	1	1
78	1	0	3	24	27	1	33	0	1	0	1	0	0	23	4	1	1	1	0	0	0	0	1	0	0	0	0	0	0	0	0	20	3	8	0	1	4	24	1	1	0	0	0	0	1	1	1	1	0
79	0	0	6	18	24	0	60	0	1	1	1	0	0	21	3	1	1	1	0	0	0	0	0	0	1	0	0	0	0	0	1	11	0	3	1	10	10	22	4	1	0	1	0	0	1	1	1	1	0
81	0	0	5	19	24	0	53	0	0	1	1	0	0	18	5	2	1	1	0	2	1	0	0	0	0	0	0	1	2	0	0	19	0	7	0	5	5	24	0	0	2	1	0	0	1	1	1	1	0
82	0	0	2	3	5	0	36	0	1	0	1	0	0	19	4	1	1	1	0	0	0	1	1	1	0	0	0	1	1	0	0	4	2	24	0	0	2	6	0	0	0	0	0	0	1	1	1	1	0
83	1	2	1	0	3	1	29	0	0	0	1	1	0	20	5	2	1	0	0	0	1	1	1	1	2	2	0	1	1	3	3	9	1	16	1	0	1	16	0	0	0	0	1	1	1	0	1	1	0
85	0	0	3	13	16	1	62	0	0	1	1	0	0	20	5	2	1	1	0	0	1	1	1	0	1	0	0	1	1	0	0	15	0	12	0	3	3	18	0	0	0	1	0	0	1	1	1	1	1
86	1	2	6	18	26	0	46	0	0	1	1	1	0	17	6	3	0	1	0	1	1	0	1	0	0	1	0	1	2	1	2	15	0	8	1	6	6	24	0	0	1	1	1	0	0	1	1	1	1
87	1	0	19	7	26	0	51	0	0	1	1	0	0	10	5	2	0	0	1	1	2	1	1	1	1	1	0	1	2	0	0	6	0	4	0	22	22	28	3	1	1	1	0	1	0	0	1	1	1
88	1	0	24	5	29	0	62	0	0	1	1	0	1	13	5	2	0	0	0	1	1	1	1	1	2	1	0	2	2	0	1	6	0	0	1	25	25	32	1	1	1	1	1	1	0	0	1	1	0
91	1	2	17	6	25	0	38	0	0	0	1	1	0	18	5	2	1	1	0	2	1	1	1	1	0	1	0	1	2	1	1	2	0	8	1	20	20	24	3	1	2	0	0	0	1	1	1	1	1
92	0	0	32	0	32	0	57	0	0	1	1	0	0	13	6	3	0	1	0	2	1	0	1	1	0	0	0	1	2	0	0	0	0	0	0	32	32	32	0	0	2	1	1	0	1	1	0	1	0
93	1	0	0	0	0	0	31	0	1	0	0	0	0	16	6	3	0	1	0	2	1	1	1	1	2		1	1	2	0	0	5	0	27	0	0	0	5	0	0	2	0	0	0	0	1	1	0	1
97	1	0	5	0	5	0	47	0	0	1	1	0	0	13	5	2	0	1	0	1	0	0	1	1	2	1		0	1	1	0	1	0	25	1	5	5	7	0	0	2	1	1	1	0	0	1	1	1
98	1	6	4	0	10	0	47	1	1	1	1	1	0	10	5	2	0	1	2	2	2	1	1	1	0	2	0	1	2	6	1	0	0	18	1	5	5	12	1	1	2	1	0	0	0	1	0	1	1
99	1	0	21	5	26	0	58	0	1	1	1	0	1	12	6	3	0	1	0	2	1	0	1	1	0	2	0	2	2	0	0	3	0	3	0	26	26	29	5	1	2	1	1	0	1	1	1	1	1
102	0	0	8	8	16	0	36	0	0	0	1	0	0	24	4	1	1	0	0	0	1	0	0	0	1	0	1	1	1	0	0	8	8	16	0	0	8	16	0	0	0	0	0	0	1	1	1	1	1
104	1	0	0	0	0	0	26	0	0	0	0	0	0	21	4	1	1	0	0	0	0	0	1	1	0	1	0	0	0	0	0	1	0	27	0	0	0	1	0	0	0	0	1	0	0	1	1	0	0
107	0	0	0	1	1	0	23	0	0	0	0	0	0	20	4	1	1	0	0	0	1	0	0	0			0	0	1	0	0	0	0	32	0	0	0	0	0	0	0	0	0	1	1	0	0	0	0
108	0	0	6	13	19	0	34	1	0	0	1	0	0	11	5	2	0	1	0	0	1	1	1	0	1	0	0	1	2	0	0	12	4	14	0	2	6	18	0	0	0	0	1	0	0	1	1	1	0
109	0	1	14	10	25	0	61	0	1	1	1	1	1	16	5	2	0	1	0	2	1	0	0	0	0	1	0	2	2	0	0	10	0	7	0	15	15	25	1	1	2	1	1	0	1	1	1	1	0
112	0	6	1	5	12	0	24	0	0	0	1	1	0	16	5	2	0	1	0	0	1	1	0	1	2	2	0	0	2	0	0	9	4	16	0	1	5	14	4	1	1	0	0	0	0	1	1	1	0
115	0	0	0	7	7	0	30	0	0	0	0	0	0	11	5	2	0	0	1	0	2	0	0	0	0	0	0	1	1	0	0	8	0	20	0	0	0	8	0	0	0	0	0	0	0	1	1	0	0
116	0	0	0	3	3	0	23	0	1	0	0	0	0	20	5	2	1	1	1	0	2	0	1	0	0	0	0	1	2	1	0	10	0	17	1	0	0	11	0	0	0	0	0	0	0	1	1	0	0
117	0	0	32	0	32	1	58	1	0	1	1	0	0	20	5	2	1	1	0	0	0	0	1	0	0	0	0	1	1	0	0	0	0	0	0	32	32	32	0	0	1	1	0	0	1	1	0	1	0
118	0	0	14	17	31	0	52	0	1	1	1	0	0	17	5	2	0	1	0	0	1	0	1	0	0	0	1	0	2	0	0	15	0	0	0	16	16	31	2	1	0	1	1	0	0	1	1	1	0
119	0	0	3	14	17	0	35	0	1	0	1	0	0	20	4	1	1	1	0	0	1	0	0	0	0	0	0	0	1	0	0	14	3	14	0	0	3	17	0	0	0	0	0	0	0	1	1	1	0
121	1	0	3	4	7	0	43	0	0	0	1	0	0	12	5	2	0	0	0	0	1	1	1	1	1	1	0	1	1	0	0	5	0	23	0	3	3	8	0	0	0	0	1	1	0	0	1	1	0
126	1	0	6	18	24	0	50	0	1	1	1	0	1	13	5	2	0	1	0	0	1	0	0	0	2	0	0	2	1	0	0	18	5	8	0	1	6	24	0	0	0	1	1	0	0	1	1	1	1
128	1	1	26	3	30	1	55	0	1	1	1	1	1	10	5	2	0	1	0	0	1	1	1	1	0	0	0	2	2	2	0	1	0	0	1	29	29	32	3	1	0	1	0	0	0	1	1	1	1
129	0	0	32	0	32	1	50	1	0	1	1	0	0	14	5	2	0	0	1	1	2	0	1	1	0	0	0	0	1	0	0	0	0	0	0	32	32	32	0	0	1	1	1	1	1	0	0	1	0
130	0	0	2	8	10	1	39	0	1	0	1	0	1	16	5	2	0	1	0	0	1	0	1	0	0	0	1	2	1	0	0	8	2	20	0	0	2	10	0	0	0	0	1	1	0	0	1	1	1
131	1	1	0	17	18	0	39	0	1	0	0	1	1	12	5	2	0	0	1	2	2	0	1	0	2	2	0	2	1	0	0	23	0	8	0	0	0	23	0	0	2	0	0	1	0	0	1	0	0
132	0	0	32	0	32	1	59	1	1	1	1	0	0	14	5	2	0	1	0	1	1	1	1	1	0	0	0	0	2	0	0	0	0	0	0	32	32	32	0	0	1	1	1	0	0	1	0	1	0
133	0	0	1	20	21	1	39	0	0	0	1	0	1	21	4	1	1	1	0	0	1	0	1	1	1	1	1	2	1	0	0	20	1	9	0	0	1	21	0	0	0	0	0	0	0	1	1	1	0
134	1	1	8	16	25	0	42	0	0	0	1	1	0	20	5	2	1	1	0	0	1	0	1	1	1	2	0	1	1	1	1	14	0	7	1	8	8	24	0	0	0	0	0	0	0	1	1	1	1
135	0	1	1	9	11	0	33	0	1	0	1	1	0	17	5	2	0	1	0	1	1	0	0	1	0	2	0	1	2	1	0	11	1	16	1	3	4	16	3	1	1	0	0	0	1	1	1	1	0
136	1	1	24	2	27	1	53	0	1	1	1	1	0	14	5	2	0	1	0	1	1	0	1	1	0	2	0	1	1	1	0	3	0	4	1	24	24	28	0	0	1	1	0	0	0	1	1	1	1
137	1	2	22	2	26	0	54	0	0	1	1	1	1	14	6	3	0	1	1	2	2	1	1	1	2	2	0	2	2	0	0	5	0	5	0	22	22	27	0	0	2	1	1	0	0	1	1	1	1
138	1	13	7	0	20	1	44	0	1	0	1	1	1	12	6	3	0	1	2	2	2	1	1	1	2	1	1	2	2	2	1	7	0	11	1	11	11	21	4	1	2	1		1	1	0	1	1	1
139	0	0	4	10	14	0	30	0	0	0	1	0	1	14	5	2	0	1	0	0	1	0	1	0	2	0	0	2	1	0	0	10	4	18	0	0	4	14	0	0	0	0	0	0	0	1	1	1	0
142	1	2	24	1	27	0	51	1	1	1	1	1	0	12	5	2	0	0	2	1	2	1	0	1	0	2	0	1	2	1	0	2	0	3	1	26	26	29	2	1	2	1	1	1	1	0	1	1	0
143	1	1	2	1	4	1	21	0	1	0	1	1	0	20	5	2	1	0	2	1	2	1	1	0	2	0	0	1	2	0	0	5	0	24	0	2	2	7	0	0	1	0		1	1	0	1	1	0
146	0	0	6	10	16	0	20	1	0	0	1	0	1	10	5	2	0	0	0	0	1	0	1	1	0	2	0	2	1	0	0	10	0	15	0	6	6	16	0	0	0	0	0	1	1	0	1	1	1
148	99	0	32	0	32	0	63	0	0	1	1	0	0	10	5	2	0	1	0	2	1	1	1	1	0	0	0	1	2	0	0	0	0	0	0	32	32	32	0	0	2	1		0	0	1	0	1	0
149	0	1	0	1	2	0	20	0	1	0	0	1	0	20	5	2	1	1	0	0	1	0	1	0	1	0	0	0	2	0	0	0	0	31	0	0	0	0	0	0	0	0	0	0	1	1	0	0	0
150	1	2	15	9	26	0	42	0	1	0	1	1	0	17	5	2	0	1	0	1	1	0	1	0	0	0	1	0	2	1	0	10	0	6	1	15	15	26	0	0	1	0	1	0	1	1	1	1	0
151	1	1	0	10	11	0	42	0	0	0	0	1	1	20	5	2	1	1	0	0	1	0	0	1	2	0	0	2	2	0	0	12	0	19	0	0	0	12	0	0	0	0	1	0	1	1	1	0	0
152	0	0	2	16	18	1	62	0	0	1	1	0	0	18	5	2	1	1	0	0	1	0	1	0	0	0	0	0	2	0	1	15	1	13	1	2	3	19	1	1	0	1	0	0	0	1	1	1	1
153	0	0	11	20	31	0	63	0	0	1	1	0	0	16	5	2	0	1	0	1	1	0	0	1	0	0	1	0	2	0	0	18	0	0	0	12	12	30	1	1	2	1	1	0	1	1	1	1	0
154	0	0	9	13	22	0	56	0	0	1	1	0	0	19	5	2	1	0	0	0	1	0	0	0	0	1	0	0	2	0	0	15	2	8	0	7	9	24	0	0	0	1	1	1	1	0	1	1	0
156	1	3	18	6	27	1	59	0	1	1	1	1	0	20	6	3	1	0	0	0	1	1	1	1	2	1	0	1	2	3	0	3	3	5	1	18	21	27	3	1	0	1	1	1	1	0	1	1	0
157	0	0	0	0	0	0	24	0	0	0	0	0	0	19	4	1	1	0	0	0	0	0	0	1	1	0	0	0	1	0	0	0	0	31	0	0	0	0	0	0	0	0	0	1	0	0	0	0	0
162	1	0	4	18	22	0	54	1	0	1	1	0	0	17	5	2	0	0	0	1	1	0	0	0	1	0	0	1	2	0	0	19	4	9	0	0	4	23	0	0	0	1	1	1	1	0	1	1	1
164	0	0	2	19	21	0	42	0	0	0	1	0	0	20	6	3	1	1		0		0	0	0	0	0	0	1	2	0	0	19	0	10	0	2	2	21	0	0	0	0	1	0	0	1	1	1	0
171	0	0	11	8	19	0	36	0	1	0	1	0	0	12	5	2	0	0	0	0	0	1	1	1	2	2	0	1	1	1	0	7	0	11	1	11	11	19	0	0	0	0	1	1	1	0	1	1	0
174	1	1	4	17	22	0	48	0	1	1	1	1	1	19	5	2	1	0	0	0	1	1	1	1	0	0	0	2	1	0	1	17	0	7	1	4	4	22	0	0	0	1	0	0	0	1	1	1	1
175	99	0	32	0	32	0	62	0	1	1	1	0	1	12	5	2	0	0	0	0	1	0	1	1	2	0	0	2	2	0	0	0	0	0	0	32	32	32	0	0	0	1	1	1	0	0	0	1	0
177	1	0	23	3	26	0	58	0	0	1	1	0	0	16	5	2	0	1	0	1	1	0	0	1	1	2	0	0	2	1	0	2	0	6	1	23	23	26	0	0	1	1	1	0	0	1	1	1	1
180	1	2	5	12	19	0	46	0	1	1	1	1	0	12	5	2	0	1	0	2	1	1	1	0	0	2	0	1	2	0	0	11	0	8	0	9	9	20	4	1	2	1	0	0	0	1	1	1	1
181	0	0	10	15	25	0	41	0	1	0	1	0	0	15	6	3	0	1	1	1	2	1	1	1	2	2	1	1	2	0	0	14	1	7	0	10	11	25	1	1	1	0	1	0	1	1	1	1	1
182	1	0	26	1	27	1	48	1	0	1	1	0	0	19	5	2	1	0	0	1	1	0	1	1	0	0	0	1	1	0	0	0	0	0	0	32	32	32	6	1	1	1	1	1	0	0	0	1	0
184	0	0	32	0	32	0	58	1	1	1	1	0	1	18	5	2	1	1	1	2	2	1	1	1	1	1	0	2	2	0	0	0	0	0	0	32	32	32	0	0	2	1	1	0	1	1	0	1	0
186	0	0	5	10	15	1	34	0	0	0	1	0	0	20	6	3	1	1	0	2	1	1	1	0	2	0	1	1	2	0	0	19	4	7	0	1	5	24	0	0	1	0	0	0	0	1	1	1	0
187	0	0	13	13	26	1	62	1	0	1	1	0	0	25	5	2	1	1	0	0	0	0	0	0	1	1	0	1	1	0	1	12	0	6	1	13	13	26	0	0	0	1	0	0	0	1	1	1	1
188	0	2	5	15	22	1	35	0	0	0	1	1	1	15	5	2	0	0	0	2	1	0	1	0	0	1	0	2	1	0	1	13	0	6	1	11	11	25	6	1	2	0		1	0	0	1	1	0
189	0	0	32	0	32	0	53	0	1	1	1	0	0	17	5	2	0	1	0	1	1	0	1	1	0	0	0	1	2	0	0	0	0	0	0	32	32	32	0	0	1	1	1	0	1	1	0	1	0
190	1	0	0	7	7	1	39	0	0	0	0	0	0	5	6	3	0	1	2	0	2	0	0	1	0	2	0	1	2	0	0	11	0	21	0	0	0	11	0	0	0	0	0	0	0	1	1	0	0
191	1	1	3	11	15	0	30	0	0	0	1	1	0	14	6	3	0	1	2	0	2	1	1	1	2	0	1	1	2	1	1	13	0	14	1	3	3	18	0	0	0	0	1	0	0	1	1	1	0
192	0	2	14	7	23	1	64	0	1	1	1	1	1	16	5	2	0	1	0	0	1	1	1	1	2	2	0	2	2	0	0	17	0	0	0	15	15	32	1	1	0	1	1	0	1	1	1	1	0
194	1	0	5	14	19	0	52	0	0	1	1	0	0	20	5	2	1	1	0	0	1	0	1	0	1	0	0	1	2	0	0	14	0	12	0	6	6	20	1	1	0	1	1	0	1	1	1	1	0
195	0	2	0	17	19	1	54	0	0	1	0	1	0	14	5	2	0	1	0	0	0	0	1	1	1	0	0	1	1	0	0	20	0	8	0	0	0	20	0	0	0	1	1	0	0	1	1	0	1
199	0	0	2	16	18	0	46	0	0	1	1	0	0	21	4	1	1	1	0	0	1	0	0	0	1	0	0	0	1	0	0	16	2	12	0	0	2	18	0	0	0	0	0	0	0	1	1	1	0
200	0	0	2	14	16	1	32	0	1	0	1	0	0	21	4	1	1	1	0	0	0	0	0	0	0	0	0	1	1	0	0	16	2	13	0	1	3	19	1	1	0	0	1	0	1	1	1	1	0
204	1	5	15	4	24	1	60	0	1	1	1	1	1	12	5	2	0	1	0	2	1	1	1	1	2	2	0	2	1	4	0	3	2	8	1	15	17	24	2	1	2	1	1	0	1	1	1	1	0
205	0	0	4	5	9	0	26	0	0	0	1	0	0	16	4	1	0	1	0	0	1	0	0	0	0	0	1	0	1	0	0	7	4	20	0	0	4	11	0	0	0	0	0	0	0	1	1	1	1
207	0	0	2	9	11	1	42	0	0	0	1	0	0	23	4	1	1	1	0	0	0	0	1	1	0	0	0	1	1	0	1	9	0	20	1	2	2	12	0	0	0	0	1	0	0	1	1	1	0
209	1	2	4	6	12	0	37	0	1	0	1	1	0	18	6	3	1	1	0	1	1	1	1	1	2	2	0	1	2	1	1	5	1	19	1	5	6	13	2	1	1	0	1	1	1	0	1	1	1
210	0	0	5	16	21	0	47	0	1	1	1	0	0	18	5	2	1	1	0	1	0	0	0	0	1	0	0	1	1	0	0	16	1	11	0	4	5	21	0	0	1	1	0	1	1	0	1	1	0
211	0	0	19	6	25	1	58	0	0	1	1	0	0	16	5	2	0	1	0	2	1	0	1	1	0	0	0	1	2	0	1	4	0	7	1	20	20	25	1	1	2	1	1	0	0	1	1	1	0
213	0	3	0	7	10	1	58	0	1	1	0	1	0	16	5	2	0	1	0	2	1	1	1	0	0	1	0	1	2	0	0	14	0	18	0	0	0	14	0	0	2	1	1	0	0	1	1	0	0
214	1	1	3	9	13	0	31	0	0	0	1	1	0	14	5	2	0	1	0	1	1	1	1	1	2	2	1	1	2	1	1	8	0	19	1	3	3	13	0	0	1	0	0	0	0	1	1	1	1
215	1	0	5	18	23	0	39	0	1	0	1	0	0	10	5	2	0	1	0	1	1	1	0	1	0	0	0	0	2	0	0	18	2	9	0	3	5	23	0	0	1	0	1	0	1	1	1	1	0
216	0	0	7	16	23	1	56	1	0	1	1	0	0	20	5	2	1	0	0	2	1	0	1	0	1	0	0	1	1	0	1	16	0	8	1	7	7	24	0	0	1	1	1	1	1	0	1	1	1
217	1	1	27	4	32	0	57	0	1	1	1	1	0	24	5	2	1	0	0	0	0	0	0	0	0	1	0	0	1	0	0	1	0	0	0	31	31	32	4	1	0	1	0	1	0	0	1	1	0
218	0	0	9	13	22	0	59	0	0	1	1	0	0	17	5	2	0	1	0	2	1	0	0	0	1	0	0	1	2	1	0	11	0	6	1	10	10	22	1	1	2	1	0	0	0	1	1	1	0
219	0	0	3	15	18	0	56	0	0	1	1	0	0	16	5	2	0	1	0	0	1	0	0	1	0	2	0	1	1	0	0	15	0	13	0	4	4	19	1	1	0	1	0	0	0	1	1	1	0
220	0	0	3	1	4	0	27	0	0	0	1	0	0	23	4	1	1	0		0		0	1	0		2	0	0	1	0	0	4	3	19	0	0	3	7	0	0	0	0	0	0	0	1	1	1	0
222	0	0	4	8	12	0	27	0	0	0	1	0	0	24	3	1	1	0	0	0	0	0	0	0	0	0	0	1	0	0	0	9	4	19	0	0	4	13	0	0	0	0	0	1	0	0	1	1	0
223	0	0	4	7	11	0	32	0	0	0	1	0	0	18	5	2	1	1	0	0	1	0	1	0	1	0	0	1	1	0	0	7	4	20	0	0	4	11	0	0	0	0	1	0	0	1	1	1	0
224	0	0	2	4	6	1	35	1	0	0	1	0	0	21	5	2	1	1	0	0	1	0	1	0	2	0	0	1	2	0	0	12	2	16	0	2	4	16	2	1	0	0	0	0	0	1	1	1	1
227	0	0	0	5	5	0	32	0	0	0	0	0	0	17	5	2	0	1	0	1	1	0	1	0	1	0	0	1	2	0	0	5	0	27	0	0	0	5	0	0	1	1	0	0	0	1	1	0	0
228	1	3	21	8	32	0	60	0	1	1	1	1	0	12	5	2	0	1	0	2	1	0	1	1	1	1	0	1	2	0	0	10	0	0	0	22	22	32	1	1	2	1		0	0	1	1	1	0
233	0	0	0	0	0	0	28	0	0	0	0	0	0	16	5	2	0	1	0	0	1	1	1	1	2	0	0	1	2	0	0	0	0	32	0	0	0	0	0	0	0	0	1	1	0	0	0	0	1
234	1	7	3	12	22	0	36	0	1	0	1	1	1	14	6	3	0	1	1	1	2	0	1		1	1	0	2	2	2	1	17	0	8	1	3	3	23	0	0	0	0	1	0	1	1	1	1	1
236	1	0	0	2	2	0	27	0	1	0	0	0	1	10	5	2	0	0	0	1	1	0	1	1	2	1	0	2	2	0	0	4	0	27	0	0	0	4	0	0	2	0	1	1	0	0	1	0	0
237	0	0	3	9	12	0	37	0	0	0	1	0	0	16	5	2	0	1	0	1	1	0	1	0	1	0	0	1	1	0	0	10	1	18	0	2	3	13	0	0	1	0	0	0	0	1	1	1	0
238	0	2	2	10	14	0	47	1	1	1	1	1	0	14	5	2	0	1	2	1	2	1	1	1	2	2	0	1	2	0	1	7	1	17	1	5	6	14	4	1	1	1	1	1	1	0	1	1	1
239	1	3	3	6	12	0	24	0	0	0	1	1	0	20	5	2	1	1	0	0	1	1	1	1	2	2	0	1	2	5	3	3	0	17	1	4	4	15	1	1	0	0	0	0	1	1	1	1	1
241	0	1	2	8	11	0	26	0	1	0	1	1	0	16	5	2	0	1	1	0	2	0	0	1	2	1	0	1	2	0	0	13	3	14	0	2	5	18	3	1	0	0	0	0	0	1	1	1	1
242	0	4	16	6	26	0	48	0	1	1	1	1	1	15	6	3	0	1	1	2	2	1	1	1	2	1	0	2	2	0	1	7	0	6	1	18	18	26	2	1	2	1	0	0	1	1	1	1	1
244	0	0	4	1	5	1	20	0	0	0	1	0	0	24	5	2	1	0	0	0	1	0	0	0	0	0	0	0	2	0	0	1	4	12	0	0	4	5	0	0	0	0	0	1	0	0	1	1	0
245	0	0	6	18	24	1	58	1	0	1	1	0	0	18	5	2	1	1		1		1	1	0	0	2	0	1	2	0	0	21	3	3	0	5	8	29	2	1	0	1	0	0	0	1	1	1	1
246	0	0	32	0	32	0	51	1	1	1	1	0	0	20	5	2	1	1	0	0	1	0	1	0	2	0	0	1	2	0	0	0	0	0	0	32	32	32	0	0	0	1	0	1	0	0	0	1	0
247	0	0	3	12	15	0	40	0	1	0	1	0	0	24	3	1	1	1	0	0	0	0	0	0	0	0	0	0	0	0	0	12	2	15	0	1	3	15	0	0	0	0	0	0	0	1	1	1	0
[truncated: 18 more columns]

## Sheet: Plan4
			Table Variable	Moment Colect data	Stufy Variable	Categories
			PLACA	Baseline	Biofilm	1 = Yes; 0 = No
			C	Baseline	Decayed (D)	Discrete quantitative (0 to 32)
			P	Baseline	Missing (M)	Discrete quantitative (0 to 32)
			O	Baseline	Filled (F)	Discrete quantitative (0 to 32)
			CPO	Baseline	DMFT	Discrete quantitative (0 to 32)
			SEXO	Baseline	Sex	0 = Female; 1=Male
			IDADE	Baseline	Age	Discrete quantitative (20 to 64)
			FUMA	Baseline	Smoking	1 = Yes; 0 = No
			OHIP_PREV	Baseline	Quality of life (Prevalence)	1 = Yes; 0 = No
			IDADE_2	Baseline	Age range	0 = 20-44anos; 1 = 45-64 anos
			MISS_DIC	Baseline	Missing (M) (dichotomic)	1 = Yes; 0 = No
			DECAYED_DIC	Baseline	Decayed (D) (dichotomic)	1 = Yes; 0 = No
			QUALIFE_DIC	Baseline	impact of Quality of life (Dicothomic)	1 = Yes; 0 = No
			HLiteracy	Baseline	Oral Health Literacy	Discrete quantitative (5 to 25)
			SES	Baseline	Social Class	0 = 1; 1 = 2; 2 = 3; 3 = 4; 4 = 5; 5 = 6
			ses_tri	Baseline	Social Class (tricothomic)	0 = Low; 1 = Medium; 2 = High
			HEAL_LIT_DIC	Baseline	Oral Health Literacy (Dicothomic)	1 = High; 0 = Low
			ESTCIVIL_DIC	Baseline	Marital Status	1 = Stable relationship; 0 = No stable relationship
			rendapes_tri	Baseline	Personal income	0 = High; 1 = medium; 2 = low
			rendafam_tri	Baseline	Family income	0 = High; 1 = medium; 2 = low
			escolar_tri	Baseline	Education	0 = 11 or more; 1 = 5-10 years ; 2 =above 4 years
			rendafam_tres	Baseline	Family income	0 = High; 1 = medium; 2 = low
			fio_dic	Baseline	Dental flossing (dichotomic)	0 = Usual; 1 = Unusual
			odontofreq_dic	Baseline	Frequency of dental visits (dichotomic)	0 = Regularly; 1 = Non-regularly
			odontotip_tri	Baseline	Type of dental service	0 = Private; 1 = Insurance; 2 = Public
			odnmot_tri	Baseline	Reason for seeking dental services	0 = Routine; 1 = Need; 2 = Pain;
			avalia_dic	Baseline	Service evaluation	0 = Good; 1 = Regular/Bad
			cariados_L	Follow-up	Decayed	Discrete quantitative (0 to 32)
			cariadosrest_L	Follow-up	Filled with Decayed	Discrete quantitative (0 to 32)
			rest_L	Follow-up	restored without decay	Discrete quantitative (0 to 32)
			perdOR_L	Follow-up	lost for other reasons	Discrete quantitative (0 to 32)
			higidos_L	Follow-up	higid	Discrete quantitative (0 to 32)
			C_L	Follow-up	Decayed (D)	Discrete quantitative (0 to 32)
			perdicarie_L	Follow-up	lost for caries	Discrete quantitative (0 to 32)
			P_L	Follow-up	Missing (M)	Discrete quantitative (0 to 32)
			CPO_L	Follow-up	DMFT	Discrete quantitative (0 to 32)
			INC_perda	Follow-up	Incidence of tooth loss	Discrete quantitative (0 to -32)
			inc_perda_dic	Follow-up	Incidence of tooth loss (dichotomic)	1 = Yes; 0 = No
			L_escolar_tri	Follow-up	Education	0 = 11 or more; 1 = 5-10 years ; 2 =above 4 years
			Lidade_dic	Follow-up	Age range	0 = 23-48anos; 1 = 49-69 anos
			HLS_dic	Follow-up	Health literacy (dichotomic)	1 = Yes; 0 = No
			L_OHIPprev_dic	Follow-up	Impact of Quality of life (Prevalence)	1 = Yes; 0 = No
			rest_dic	Baseline	Filled(F) (dichotomic)	2 = Yes; 0 = No
			perido_dic	Baseline	Missing (M) (dichotomic)	3 = Yes; 0 = No
			Lcal_dic	Follow-up	Periodontal pocket (dichotomic)	Yes = 1 (CAL>4); = No (CAL<4)
			Lfiodent_dic	Follow-up	Dental flossing (dichotomic)	0 = Usual; 1 = Unusual
			L_freqdentist_dic	Follow-up	Frequency of dental visits (dichotomic)	0 = Regularly; 1 = Non-regularly
			Ltiposerv_tri	Follow-up	Type of dental service	0 = Private; 1 = Insurance; 2 = Public
			Lmotivo_dic	Follow-up	Reason for seeking dental services	0 = Routine; 1 = Need; 2 = Pain;
			cariados_dic	Baseline	Decayed (D) (dichotomic)	1 = Yes; 0 = No
			perdidoMed_dic	Baseline	Missing (M)	1 = Yes; 0 = No
			bolsa_dic	Baseline	Periodontal pocket	1 = Yes; 0 = No
			L_ses_tri	Follow-up	Social Class	0 = Low; 1 = Medium; 2 = High
			L_C_dic	Follow-up	Decayed (D) (dichotomic)	1 = Yes; 0 = No
			L_Rest_dic	Follow-up	Filled (F) (dichotomic)	1 = Yes; 0 = No
			L_P_dic	Follow-up	Missing (M) (dichotomic)	1 = Yes; 0 = No
			examereal_L	Follow-up	Follow-up participant	1 = Yes; 2 = No
			L_IDADE	Follow-up	Age	Discrete quantitative (23 to 69)
			SEXO_l	Follow-up	Sex	0 = Female; 1=Male
			L_fuma	Follow-up	Smoking	1 = Yes; 0 = No
			L_fiodental	Follow-up	Dental flossing (dichotomic)	0 = Usual; 1 = Unusual
